# Supplementary material for: Identification of Five Serotypes of Enteropathogenic Escherichia coli from Diarrheic Calves and Healthy Cattle in Belgium and Comparative Genomics with Shigatoxigenic E. coli
Source: Vet Sci. 2022 Sep 10;9(9):492. doi: 10.3390/vetsci9090492 (PMC9505469; doi:10.3390/vetsci9090492)
Supplement: Supplementary file 1 [file vetsci-09-00492-s001.zip]

Archive with 1 entries (1 files):
- vetsci-1819184-supplementary.pdf
